# Supplementary material for: High Concentration Intrinsic Defects in MnSb2Te4
Source: Materials (Basel). 2023 Aug 7;16(15):5496. doi: 10.3390/ma16155496 (PMC10420118; doi:10.3390/ma16155496)
Supplement: Supplementary file 1 [file materials-16-05496-s001.zip]

Archive with 1 entries (1 files):
- materials-2478495-supplementary.pdf
